# Supplementary material for: The Prevalence of Antibiotic Tolerance in Neisseria gonorrhoeae Varies by Anatomical Site
Source: Pathogens. 2024 Jun 26;13(7):538. doi: 10.3390/pathogens13070538 (PMC11279455; doi:10.3390/pathogens13070538)
Supplement: Supplementary file 1 [file pathogens-13-00538-s001.zip]

Archive with 1 entries (1 files):
- pathogens-3036081-supplementary.xlsx
