# Supplementary material for: The Prevalence of Antibiotic Tolerance in Neisseria gonorrhoeae Varies by Anatomical Site
Source: Pathogens. 2024 Jun 26;13(7):538. doi: 10.3390/pathogens13070538 (PMC11279455; doi:10.3390/pathogens13070538)
Supplement: Supplementary file 1 [file pathogens-13-00538-s001.zip › pathogens-3036081-supplementary.xlsx]

## Sheet: Table S1
Supplementary table 1: Tolerance and Heterotolerance in WHO Reference Strains.
	AZM			CIP			CRO
isolate ID	Rep1, Rep2	Azm Possible tolerant	AzmTolerant	Rep1, Rep2	Cip Possible tolerant	CipTolerant	Rep1, Rep2	Cro Possible tolerant	CroTolerant
WHO F	0 , 0	0	0	0 , 0	0	0	0 , 0	0	0
WHO G	0 , 0	0	0	0 , 0	0	0	0 , 0	0	0
WHO K	0 , 0	0	0	0 , 0	0	0	1 , 1	0	1
WHO L	0 , 0	0	0	0 , 0	0	0	0 , 0	0	0
WHO M	0 , 0	0	0	0 , 0	0	0	1 , 1	0	1
WHO N	0 , 0	0	0	0 , 0	0	0	1 , 1	0	1
WHO O	0 , 0	0	0	0 , 0	0	0	1 , 1	0	1
WHO P	0 , 0	0	0	1 , 1	0	1	1 , 1	0	1
WHO U	0 , 0	0	0	1 , 0	1	0	1 , 1	0	1
WHO V	c , 0	0	0	c , 0	0	0	c , 1	1	c
WHO W	0 , 0	0	0	0 , 0	0	0	1 , 1	0	1
WHO X	0 , 0	0	0	0 , 0	0	0	0 , 0	0	0
WHO Y	0 , 0	0	0	0 , 0	0	0	0 , 0	0	0
WHO Z	1, 1	0	1	0 , 0	0	0	0 , 0	0	0
c - contaminant

## Sheet: Table S2
Supplementary table 2: Tolerance to AZM, CIP and CRO in 62 isolates, and their site of infection.
ID	Replicates	SiteOfInfection	AZM	CIP	CRO
22005	1	ANORECTAL	0	1	1
22005	2	ANORECTAL	1	1	1
22005	3	ANORECTAL	1	1	1
22024	1	ANORECTAL	0	0	0
22024	2	ANORECTAL	1	1	0
22024	3	ANORECTAL	1	0	0
22026	1	ANORECTAL	1	0	0
22026	2	ANORECTAL	1	0	0
22026	3	ANORECTAL	1	0	0
22037	1	ANORECTAL	0	0	0
22037	2	ANORECTAL	0	0	0
22037	3	ANORECTAL	0	0	0
22061	1	ANORECTAL	1	0	0
22061	2	ANORECTAL	1	0	0
22061	3	ANORECTAL	1	0	0
22090	1	ANORECTAL	0	0	0
22090	2	ANORECTAL	0	0	0
22090	3	ANORECTAL	0	0	0
22096	1	ANORECTAL	0	0	1
22096	2	ANORECTAL	0	0	1
22096	3	ANORECTAL	0	0	1
22117	1	ANORECTAL	1	0	1
22117	2	ANORECTAL	1	1	1
22117	3	ANORECTAL	1	1	1
22152	1	ANORECTAL	1	1	0
22152	2	ANORECTAL	1	1	0
22152	3	ANORECTAL	0	0	0
22179	1	ANORECTAL	0	0	0
22179	2	ANORECTAL	0	0	0
22179	3	ANORECTAL	0	0	0
22194	1	ANORECTAL	0	0	0
22194	2	ANORECTAL	0	0	0
22194	3	ANORECTAL	0	0	0
22207	1	URETHRAL	0	1	0
22207	2	URETHRAL	0	1	0
22207	3	URETHRAL	0	0	0
22209	1	URETHRAL	0	1	0
22209	2	URETHRAL	0	0	0
22209	3	URETHRAL	0	1	0
22221	1	URETHRAL	1	0	0
22221	2	URETHRAL	1	1	0
22221	3	URETHRAL	0	0	0
22249	1	URETHRAL	0	0	0
22249	2	URETHRAL	0	0	0
22249	3	URETHRAL	0	0	0
22258	1	URETHRAL	0	0	0
22258	2	URETHRAL	0	0	0
22258	3	URETHRAL	0	0	0
22289	1	ANORECTAL	0	0	0
22289	2	ANORECTAL	0	0	0
22289	3	ANORECTAL	0	0	0
22321	1	URETHRAL	0	0	0
22321	2	URETHRAL	0	0	0
22321	3	URETHRAL	0	0	0
22323	1	URETHRAL	0	0	0
22323	2	URETHRAL	0	0	0
22323	3	URETHRAL	0	0	0
22349	1	URETHRAL	0	0	0
22349	2	URETHRAL	0	0	0
22349	3	URETHRAL	0	0	0
22351	1	URETHRAL	0	0	0
22351	2	URETHRAL	0	0	0
22351	3	URETHRAL	0	0	0
22377	1	URETHRAL	0	1	0
22377	2	URETHRAL	0	1	1
22377	3	URETHRAL	0	0	0
22405	1	URETHRAL	0	0	0
22405	2	URETHRAL	0	0	0
22405	3	URETHRAL	0	0	0
22406	1	URETHRAL	0	1	0
22406	2	URETHRAL	0	1	0
22406	3	URETHRAL	0	1	0
22412	1	URETHRAL	0	0	0
22412	2	URETHRAL	0	0	0
22412	3	URETHRAL	0	0	0
22419	1	URETHRAL	0	0	0
22419	2	URETHRAL	0	0	0
22419	3	URETHRAL	0	0	0
22433	1	URETHRAL	0	0	0
22433	2	URETHRAL	0	0	0
22433	3	URETHRAL	0	0	0
22440	1	URETHRAL	0	0	1
22440	2	URETHRAL	0	0	1
22440	3	URETHRAL	0	0	1
22460	1	URETHRAL	0	0	0
22460	2	URETHRAL	0	0	0
22460	3	URETHRAL	0	0	0
22461	1	ANORECTAL	0	0	1
22461	2	ANORECTAL	0	0	1
22461	3	ANORECTAL	0	0	1
22462	1	URETHRAL	0	0	1
22462	2	URETHRAL	0	0	1
22462	3	URETHRAL	0	0	1
22469	1	URETHRAL	0	0	0
22469	2	URETHRAL	0	0	0
22469	3	URETHRAL	0	0	0
22476	1	ANORECTAL	1	0	1
22476	2	ANORECTAL	1	0	1
22476	3	ANORECTAL	1	0	0
22478	1	ANORECTAL	0	0	0
22478	2	ANORECTAL	0	0	0
22478	3	ANORECTAL	0	0	0
22480	1	URETHRAL	0	0	0
22480	2	URETHRAL	0	0	0
22480	3	URETHRAL	0	0	0
22505	1	URETHRAL	0	0	0
22505	2	URETHRAL	0	0	0
22505	3	URETHRAL	0	0	0
22529	1	URETHRAL	0	0	0
22529	2	URETHRAL	0	0	0
22529	3	URETHRAL	0	0	0
22543	1	URETHRAL	0	0	0
22543	2	URETHRAL	0	1	0
22543	3	URETHRAL	0	1	0
22548	1	URETHRAL	0	0	0
22548	2	URETHRAL	0	0	0
22548	3	URETHRAL	0	0	0
22551	1	URETHRAL	0	0	0
22551	2	URETHRAL	0	1	0
22551	3	URETHRAL	0	0	0
22563	1	URETHRAL	0	1	0
22563	2	URETHRAL	0	1	0
22563	3	URETHRAL	0	1	0
22614	1	URETHRAL	0	0	0
22614	2	URETHRAL	0	0	0
22614	3	URETHRAL	0	0	0
22624	1	ANORECTAL	0	1	1
22624	2	ANORECTAL	0	1	1
22624	3	ANORECTAL	0	1	1
22627	1	URETHRAL	0	0	0
22627	2	URETHRAL	0	0	0
22627	3	URETHRAL	0	0	0
22647	1	ANORECTAL	0	0	0
22647	2	ANORECTAL	0	0	0
22647	3	ANORECTAL	1	0	0
22689	1	URETHRAL	0	0	0
22689	2	URETHRAL	0	0	0
22689	3	URETHRAL	0	0	0
22693	1	URETHRAL	0	0	0
22693	2	URETHRAL	0	0	0
22693	3	URETHRAL	0	0	0
22708	1	URETHRAL	0	0	0
22708	2	URETHRAL	0	0	0
22708	3	URETHRAL	0	0	0
22717	1	ANORECTAL	0	0	0
22717	2	ANORECTAL	0	0	0
22717	3	ANORECTAL	0	0	0
22718	1	ANORECTAL	0	0	0
22718	2	ANORECTAL	0	0	1
22718	3	ANORECTAL	0	0	1
22719	1	ANORECTAL	0	0	0
22719	2	ANORECTAL	0	0	0
22719	3	ANORECTAL	0	0	0
22720	1	URETHRAL	0	1	0
22720	2	URETHRAL	0	1	0
22720	3	URETHRAL	0	0	0
22721	1	ANORECTAL	0	0	0
22721	2	ANORECTAL	0	0	0
22721	3	ANORECTAL	0	0	0
22722	1	ANORECTAL	0	0	0
22722	2	ANORECTAL	0	0	0
22722	3	ANORECTAL	0	0	0
22726	1	ANORECTAL	1	0	0
22726	2	ANORECTAL	1	0	0
22726	3	ANORECTAL	0	0	0
22727	1	ANORECTAL	0	0	0
22727	2	ANORECTAL	0	0	0
22727	3	ANORECTAL	0	0	0
22729	1	ANORECTAL	0	0	0
22729	2	ANORECTAL	0	0	0
22729	3	ANORECTAL	0	0	0
22730	1	ANORECTAL	0	0	0
22730	2	ANORECTAL	0	0	0
22730	3	ANORECTAL	0	0	0
22731	1	ANORECTAL	0	0	0
22731	2	ANORECTAL	0	0	1
22731	3	ANORECTAL	0	0	1
22734	1	ANORECTAL	0	0	0
22734	2	ANORECTAL	0	0	1
22734	3	ANORECTAL	0	0	1
22737	1	ANORECTAL	0	0	0
22737	2	ANORECTAL	0	0	0
22737	3	ANORECTAL	0	0	0
22740	1	ANORECTAL	0	0	1
22740	2	ANORECTAL	1	0	1
22740	3	ANORECTAL	1	0	1

## Sheet: Table S3
Supplementary table 3: MICs of the clinical isolates pre and post TD-test.
ID	Sign CIP	MIC CIP	Sign CRO	MIC CRO	Sign AZM	MIC AZM	Post TD test MIC	2
22005	=	0.023	<	0.016	=	1.5	cro: 0,016	1
								2
								3
22024	=	0.003	<	0.016	=	0.5	cip: 0,002	1
								2
								3
22026	=	3	<	0.016	=	1	/	1
								2
								3
22037	=	8	=	0.032	=	0.19	/	1
								2
								3
22061	=	4	<	0.016	=	0.75	AZM NG	1
								2
								3
22090	=	0.003	<	0.016	=	0.19	/	1
								2
								3
22095	=	0.003	<	0.016	=	0.032	/	1
								2
								3
22096	=	0.016	<	0.016	=	1.5	cro: 0,023	1
								2
								3
22115	=	0.023	=	0.016	=	1.5	/	1
								2
								3
22117	=	0.016	=	0.023	=	1.5	cro: 0,016; AZM NG	1
								2
								3
22152	=	0.016	<	0.016	=	1.5	/	1
								2
								3
22164	=	1	<	0.016	=	0.064	/	1
								2
								3
22179	=	0.002	<	0.016	=	0.38	/	1
								2
								3
22194	=	0.002	<	0.016	=	0.38	/	1
								2
								3
22207	=	0.003	<	0.016	=	0.094	cip: 0,003	1
								2
								3
22209	=	0.002	<	0.016	=	0.094	cip: 0,002	1
								2
								3
22221	=	0.002	<	0.016	=	0.047	/	1
								2
								3
22249	=	0.003	<	0.016	=	0.125	/	1
								2
								3
22258	=	0.002	<	0.016	=	0.38	/	1
								2
								3
22273	=	0.004	<	0.016	=	0.19	/	1
								2
								3
22289	=	0.006	<	0.016	=	2	/	1
								2
								3
22321	<	0.002	<	0.016	=	0.023	/	1
								2
								3
22323	=	0.002	<	0.016	=	0.032	/	1
								2
								3
22349	=	0.012	<	0.016	=	0.25	/	1
								2
								3
22351	=	0.002	<	0.016	=	0.125	/	1
								2
								3
22377	=	0.002	<	0.016	=	0.064	/	1
								2
								3
22405	<	0.002	<	0.016	=	0.032	/	1
								2
								3
22406	=	0.002	<	0.016	=	0.094	/	1
								2
								3
22412	=	0.002	<	0.016	=	0.38	/	1
								2
								3
22419	=	0.002	<	0.016	=	0.094	/	1
								2
								3
22433	<	0.002	<	0.016	=	0.064	/	1
								2
								3
22440	=	0.002	=	0.016	=	0.25	/	1
								2
								3
22460	=	0.002	<	0.016	=	0.5	/	1
								2
								3
22461	=	0.016	=	0.016	=	2	/	1
								2
								3
22462	=	0.002	=	0.016	=	0.25	cro: 0,016	1
								2
								3
22469	=	0.003	<	0.016	=	0.064	/	1
								2
								3
22476	=	0.016	<	0.016	=	2	AZM NG	1
								2
								3
22478	=	2	<	0.016	=	1	/	1
								2
								3
22480	=	0.002	<	0.016	=	0.5	/	1
								2
								3
22505	=	0.002	<	0.016	=	0.064	/	1
								2
								3
22529	=	0.003	<	0.016	=	0.5	/	1
								2
								3
22543	=	0.004	<	0.016	=	0.19	CIP: 0,006	1
								2
								3
22548	=	0.003	<	0.016	=	0.38	/	1
								2
								3
22551	=	0.004	<	0.016	=	0.125	cip: 0,004	1
								2
								3
22563	=	0.002	<	0.016	=	0.064	cip: 0,002	1
								2
								3
22614	=	0.002	<	0.016	=	1	/	1
								2
								3
22624	=	0.003	<	0.016	=	0.5		1
							cro: 0,016 <	2
								3
22627	=	0.004	<	0.016	=	0.5	/	1
								2
								3
22647							/	1
	=	6	=	0.032	=	1		2
								3
22689							/	1
	=	0.004	<	0.016	=	0.19		2
								3
22693							/	1
	=	0.006	<	0.016	=	0.19		2
								3
22708							/	1
	=	0.004	<	0.016	=	0.19		2
								3
22717							/	1
	=	0.5	=	0.016	=	0.094		2
								3
22718							/	1
	=	0.032	=	0.016	=	2		2
								3
22719							/	1
	=	0.023	<	0.016	=	2		2
								3
22720							/	1
	=	0.003	<	0.016	=	0.094		2
								3
22721							/	1
	=	1	=	0.016	=	0.38		2
								3
22722							/	1
	=	1.5	<	0.016	=	0.19		2
								3
22726							/	1
	=	6	<	0.016	=	0.75		2
								3
22727							/	1
	=	0.023	=	0.016	=	1.5		2
								3
22729							/	1
	=	0.023	=	0.016	=	2		2
								3
22730							/	1
	=	0.023	=	0.016	=	2		2
								3
22731							/	1
	=	0.006	<	0.016	=	1.5		2
								3
22734							/	1
	=	0.023	=	0.016	=	2		2
								3
22737							/	1
	=	2	<	0.016	=	1		2
								3
22740							/	1
	=	0.002	<	0.016	=	0.19		2
								3
NG - no growth therefore no E-test possible

## Sheet: Table S4
Supplementary table 4: Increases in ciprofloxacin MIC by day during E-test cross plating.
sampleID	Site of isolate	D1	D2	D3	D4	D5	D6	D7	D8
Tol_22718-1	ANORECTAL	0.023	0.016	0.016	0.016	0.016	0.023	0.023	0.032
Tol_22718-2	ANORECTAL	0.023	0.016	0.016	0.016	0.016	0.047	0.125	0.25
Tol_22718-3	ANORECTAL	0.023	0.023	0.016	0.016	0.023	0.032	0.023	0.023
Tol_22731-1	ANORECTAL	0.004	0.004	0.004	0.004	0.004	0.006	0.006	0.016
Tol_22731-2	ANORECTAL	0.004	0.004	0.004	0.004	0.006	0.006	0.008	0.016
Tol_22731-3	ANORECTAL	0.004	0.004	0.004	0.004	0.008	0.012	0.008	0.016
Tol_22734-1	ANORECTAL	0.012	0.012	0.016	0.012	0.016	0.016	0.023	0.032
Tol_22734-2	ANORECTAL	0.012	0.016	0.016	0.016	0.19	0.19	0.25	0.38
Tol_22734-3	ANORECTAL	0.012	0.012	0.016	0.125	0.125	0.19	0.25	0.38
Tol_22740-1	ANORECTAL	0.002	0.002	0.002	0.002	0.002	0.047	0.064	0.094
Tol_22740-2	ANORECTAL	0.002	0.002	0.002	0.002	0.004	0.004	0.032	0.047
Tol_22740-3	ANORECTAL	0.002	0.002	0.002	0.002	0.002	0.023	0.047	0.047
Ctrl_22719-1	ANORECTAL	0.016	0.023	0.032	0.032	0.032	0.047	0.064	0.032
Ctrl_22719-2	ANORECTAL	0.012	0.023	0.016	0.032	0.023	0.047	0.047	0.38
Ctrl_22719-3	ANORECTAL	0.016	0.023	0.016	0.023	0.023	0.032	0.032	0.032
Ctrl_22289-1	ANORECTAL	0.004	0.004	0.004	0.006	0.047	0.064	0.047	0.094
Ctrl_22289-2	ANORECTAL	0.004	0.004	0.006	0.006	0.006	0.006	0.094	0.094
Ctrl_22289-3	ANORECTAL	0.004	0.004	0.006	0.006	0.006	0.006	0.008	0.012
Ctrl_22729-1	ANORECTAL	0.016	0.016	0.016	0.016	0.016	0.023	0.032	0.032
Ctrl_22729-2	ANORECTAL	0.016	0.016	0.016	0.023	0.032	0.032	0.5	0.75
Ctrl_22729-3	ANORECTAL	0.016	0.016	0.023	0.023	0.032	0.032	0.047	0.023
Ctrl_22090-1	ANORECTAL	0.002	0.002	0.032	0.047	0.032	0.047	0.094	0.094
Ctrl_22090-2	ANORECTAL	0.002	0.002	0.002	0.002	0.023	0.094	0.094	0.094
Ctrl_22090-3	ANORECTAL	0.003	0.002	0.002	0.002	0.064	0.094	0.094	0.094

## Sheet: Table S5
Supplementary table 5: Summary measures of MICs for ceftriaxone, azithromycin and ciprofloxacin by site of infection.
Azithromycin
-> siteofinfection = ANORECTAL
MIC AZM
-------------------------------------------------------------
Percentiles Smallest
1% .19 .19
5% .19 .19
10% .19 .19 Obs 26
25% .38 .19 Sum of Wgt. 26
50% 1 Mean 1.092308
Largest Std. Dev. .6835514
75% 1.5 2
90% 2 2 Variance .4672425
95% 2 2 Skewness .0476141
99% 2 2 Kurtosis 1.512252
------------------------------------------------------------------------------------
-> siteofinfection = URETHRAL
MIC AZM
-------------------------------------------------------------
Percentiles Smallest
1% .023 .023
5% .032 .032
10% .032 .032 Obs 28
25% .064 .047 Sum of Wgt. 28
50% .125 Mean .2244643
Largest Std. Dev. .2238987
75% .38 .5
90% .5 .5 Variance .0501306
95% .5 .5 Skewness 1.683189
99% 1 1 Kurtosis 6.063191
Ciprofloxacin
------------------------------------------------------------------------------------
-> siteofinfection =
MIC CIP
-------------------------------------------------------------
no observations
------------------------------------------------------------------------------------
-> siteofinfection = ANORECTAL
MIC CIP
-------------------------------------------------------------
Percentiles Smallest
1% .002 .002
5% .002 .002
10% .002 .002 Obs 26
25% .006 .003 Sum of Wgt. 26
50% .0195 Mean 1.066231
Largest Std. Dev. 2.065875
75% 1.5 3
90% 4 4 Variance 4.267839
95% 6 6 Skewness 2.158654
99% 8 8 Kurtosis 6.887751
------------------------------------------------------------------------------------
-> siteofinfection = URETHRAL
MIC CIP
-------------------------------------------------------------
Percentiles Smallest
1% .002 .002
5% .002 .002
10% .002 .002 Obs 28
25% .002 .002 Sum of Wgt. 28
50% .002 Mean .00275
Largest Std. Dev. .0019365
75% .003 .004
90% .004 .004 Variance 3.75e-06
95% .004 .004 Skewness 4.099868
99% .012 .012 Kurtosis 20.0321
Ceftriaxone
------------------------------------------------------------------------------------
-> siteofinfection =
MIC CRO
-------------------------------------------------------------
no observations
------------------------------------------------------------------------------------
-> siteofinfection = ANORECTAL
MIC CRO
-------------------------------------------------------------
Percentiles Smallest
1% .016 .016
5% .016 .016
10% .016 .016 Obs 26
25% .016 .016 Sum of Wgt. 26
50% .016 Mean .0168846
Largest Std. Dev. .0033743
75% .016 .016
90% .016 .016 Variance .0000114
95% .023 .023 Skewness 3.891823
99% .032 .032 Kurtosis 17.20354
------------------------------------------------------------------------------------
-> siteofinfection = URETHRAL
MIC CRO
-------------------------------------------------------------
Percentiles Smallest
1% .016 .016
5% .016 .016
10% .016 .016 Obs 28
25% .016 .016 Sum of Wgt. 28
50% .016 Mean .016
Largest Std. Dev. 0
75% .016 .016
90% .016 .016 Variance 0
95% .016 .016 Skewness .
99% .016 .016 Kurtosis .
.

## Sheet: Table S6
Supplementary table 6: multivariable logistic regression to assess the relative impacts of the baseline azithromycin MIC and site of infection on azithromycin tolerance.
. logistic azmtol siteinfec MICAZM
note: siteinfec != 1 predicts failure perfectly
siteinfec dropped and 28 obs not used
Logistic regression Number of obs = 26
LR chi2(1) = 0.52
Prob > chi2 = 0.4729
Log likelihood = -10.904788 Pseudo R2 = 0.0231
------------------------------------------------------------------------------
azmtol | Odds Ratio Std. Err. z P>|z| [95% Conf. Interval]
-------------+----------------------------------------------------------------
siteinfec | 1 (omitted)
MICAZM | 1.807887 1.520619 0.70 0.481 .3477149 9.399815
_cons | .0902029 .108578 -2.00 0.046 .0085236 .9545946
------------------------------------------------------------------------------
Note: _cons estimates baseline odds.
